# Supplementary material for: Detection of circulating tumor DNA in colorectal cancer patients using a methylation‐specific droplet digital PCR multiplex
Source: Mol Oncol. 2025 Nov 14;20(4):904–19. doi: 10.1002/1878-0261.70161 (PMC13060638; doi:10.1002/1878-0261.70161)
Supplement: Supplementary file 8 — Table S1. Datasets used for identifying colon‐specific methylation sites. Table S2. Description of the oligos used in the multiplex droplet digital PCR. Table S3. ctDNA‐RECIST criteria modified from Spindler KG & Jakobsen A (2023). Table S4. Classification of changes in biomarker fraction from baseline to after the first treatment cycle detected in metastatic colorectal cancer patients' plasma samples. Table S5. Sensitivity, specificity, positive predictive value (PPV), negative predictive value (NPV), and accuracy of each marker and the combined methylation‐specific droplet digital PCR (MS‐ddPCR) multiplex assay. Table S6. Description of markers detected above the limit of blank (+) and samples classified as ctDNA‐positive (+) for every patient with metastatic colorectal cancer. [file MOL2-20-904-s006.xlsx]

## Sheet: Description
Detection of circulating tumor DNA in colorectal cancer patients using a methylation-specific droplet digital PCR multiplex
Luisa Matos do Canto1,2, Louise Raunkilde2,3, Jan Lindebjerg2,4, Mads Malik Aagaard5, Christina Therkildsen6, Jakob Kleif6,7,8, Lars Henrik Jensen2,3,9, Torben Frøstrup Hansen2,3,9, Rikke Fredslund Andersen1,2
1Department of Biochemistry and Immunology, Vejle Hospital, University Hospital of Southern Denmark, Vejle, Denmark
2Danish Colorectal Cancer Center South, Vejle Hospital, University Hospital of Southern Denmark, Vejle, Denmark
3Department of Oncology, Vejle Hospital, University Hospital of Southern Denmark, Vejle, Denmark
4Department of Clinical Pathology, Vejle Hospital, University Hospital of Southern Denmark, Vejle, Denmark
5Department of Clinical Genetics, Vejle Hospital, University Hospital of Southern Denmark, Vejle, Denmark
6Gastro Unit, Copenhagen University Hospital, Amager - Hvidovre Hospital, Hvidovre, Denmark.
7Department of Clinical Medicine, Faculty of Health and Medical Sciences, University of Copenhagen, Copenhagen, Denmark.
8Department of Surgery, Copenhagen University Hospital-North Zealand, Hilleroed, Denmark.
9Institute of Regional Health Research, Faculty of Health Sciences, University of Southern Denmark, Odense, Denmark.
Corresponding author: Rikke Fredslund Andersen, Beriderbakken 4, 7100 Vejle, Denmark, +45 7940 6529, rikke.fredslund.andersen@rsyd.dk

## Sheet: Supp1
Supplementary Table S1. Datasets used for identifying colon-specific methylation sites.
Source	Study ID	Normal Tissue (N)	Cancer Tissue (N)	Sample type
TCGA	COAD	37	304	solid tissue
TCGA	BLCA	21		solid tissue
TCGA	BRCA	96		solid tissue
TCGA	CESC	3		solid tissue
TCGA	CHOL	9		solid tissue
TCGA	ESCA	16		solid tissue
TCGA	GBM	2		solid tissue
TCGA	HNSC	50		solid tissue
TCGA	KIRC	160		solid tissue
TCGA	KIRP	45		solid tissue
TCGA	LIHC	50		solid tissue
TCGA	LUAD	32		solid tissue
TCGA	LUSC	42		solid tissue
TCGA	PCPG	3		solid tissue
TCGA	PRAD	50		solid tissue
TCGA	PAAD	10		solid tissue
TCGA	SARC	4		solid tissue
TCGA	SKCM	2		solid tissue
TCGA	STAD	2		solid tissue
TCGA	THCA	56		solid tissue
TCGA	THYM	2		solid tissue
TCGA	UCEC	46		solid tissue
GEO	GSE67393	117		peripheral blood
GEO	GSE121192	16		peripheral blood monocytes
GEO	GSE50874	85		solid kidney tissue
In-house	KR	34	23	solid tissue
TCGA: The Cancer Genome Atlas; GEO: Gene Expression Omnibus
TCGA-COAD	Colorectal Adenocarcinoma
TCGA-BLCA	Bladder Urothelial Carcinoma
TCGA-BRCA	Breast Cancer
TCGA-CESC	Cervical Carcinoma
TCGA-CHOL	Cholangiocarcinoma
TCGA-ESCA	Esophageal Carcinoma
TCGA-GBM	Glioblastoma Multiforme
TCGA-HNSC	Head and Neck Squamous Cell Carcinoma
TCGA-KIRC	Clear Cell Renal Cell Carcinoma
TCGA-KIRP	Papillary Renal Cell Carcinoma
TCGA-LIHC	Hepatocellular Carcinoma
TCGA-LUAD	Lung Adenocarcinoma
TCGA-LUSC	Lung Squamous Cell Carcinoma
TCGA-PCPG	Paraganglioma & Pheochromocytoma
TCGA-PRAD	Prostate Adenocarcinoma
TCGA-PAAD	Pancreatic Ductal Adenocarcinoma
TCGA-SARC	Sarcoma
TCGA-SKCM	Skin Cutaneous Melanoma
TCGA-STAD	Stomach/Gastric Adenocarcinoma
TCGA-THCA	Thyroid Papillary Carcinoma
TCGA-THYM	Thymoma
TCGA-UCEC	Uterine Corpus Endometrioid Carcinoma

## Sheet: Supp2
Supplementary Table S2. Description of the oligos used in the multiplex droplet digital PCR.
Assay	Gene Symbol: Name	Assay component	Modifications	Sequence	Chromosome location	Manufacturer	Final concentration [nM]	Amplicon length	Reference
Reference gene	ALB: albumin	Forward primer		5’-GGGATGGAAAGAATTTTATGTT-3’	4q13.3	IDT	400	76 bp	Garrigou et al. 2016
		Reverse primer		5’-AAACAAACTAACCCCAAATTCT-3’		IDT	400
		Probe	3' VIC/5' MGBNFQ	5’-AGGGTTTTTATAATTTA-3’		Applied biosystems	400
NPY	NPY: neuropeptide Y	Forward primer		5’-GTGGTTGGGCGGTAAGTAT-3’	7p15.3	Biomers	400	66 bp	This article
		Reverse primer		5’-CCCATCCGCTAACTCTCAC-3’		Biomers	400
		Probe	5' 6-FAM/ZEN/IBFQ 3'	5’-ATGTTGTCGGGCGAGCGTTT-3’		LGC Biosearch Technologies	150
FRMD4B	FRMD4B: FERM domain containing 4B	Forward primer		5’-GATAGCGAGAGGAGGTAGGTAG-3’	3p14.1	Biomers	900	81 bp	This article
		Reverse primer		5’-CTCGCTTTACTCCACACTTACA-3’		Biomers	900
		Probe	5' Cy5/TAO/IBRQ 3'	5’-AAGGACGCGAGAAAGGCGGTTC-3’		IDT	400
GDAP1L1	GDAP1L1: ganglioside induced differentiation associated protein 1 like 1	Forward primer		5’-TATGTGATGTTGGGCGAGAG-3’	20q13.12	IDT	400	78 bp	This article
		Reverse primer		5’-CGCCATAACAACCCGAAATC-3’		IDT	400
		Probe	5' Cy5.5/IBRQ 3'	5’-AGAGTCGTCGCGTCGGAGTTT-3’		IDT	200
CELF2	CELF2: CUGBP Elav-like family member 2	Forward primer		5’-TTAGCGTGGGTAGTTAATTAGT-3’	10p14	IDT	400	104 bp	This article
		Reverse primer		5’-CGCGAAACATCCATATATACATCA-3’		IDT	400
		Probe	5' ATTO590 /3' IBRQ	5’-TGCGTAGAGTTGTATAGTTGGA-3’		IDT	200
CLIP4	CLIP4: CAP-Gly domain containing linker protein family member 4	Forward primer		5’-GGTCGTGGTCGAGGTTTG-3’	2p23.2	IDT	400	71 bp	This article
		Reverse primer		5’-CTACCTCCCACGCGAAATAAA-3’		IDT	400
		Probe	5' ROX NHS/3' IBRQ	5’-CGTCGTTCGGTCGTTTGTATTGCG-3’		IDT	200
IDT: Integrated DNA Technologies; bp: base pairs
Garrigou S, Perkins G, Garlan F, Normand C, Didelot A, Le Corre D, Peyvandi S, Mulot C, Niarra R, Aucouturier P, Chatellier G, Nizard P, Perez-Toralla K, Zonta E, Charpy C, Pujals A, Barau C, Bouche O, Emile JF, Pezet D, Bibeau F, Hutchison JB, Link DR, Zaanan A, Laurent-Puig P, Sobhani I & Taly V (2016) A Study of Hypermethylated Circulating Tumor DNA as a Universal Colorectal Cancer Biomarker. …

## Sheet: Supp3
Supplementary Table S3. ctDNA RECIST criteria modified from Spindler KG & Jakobsen A (2023).
Criteria	ctDNA-RECIST
Progression	An increase in ctDNA above the previous value with no overlap of the two CIs
Stable disease	A value within CI of the previous value. The category also includes samples with both previous and present values being 0 (undetectable)
Partial response	A decrease below the previous value with no overlap of the two CIs but the lower CI does not overlap 0
Complete response*	Decreasing value to an undetectable level
Near complete response*	A decrease below the previous value with no overlap of the two CIs and with the lower CI overlapping 0*
*Complete and near complete response can be combined and classified as maximal responders.
ctDNA-RECIST: circulating tumor DNA Response Evaluation Criteria in Solid Tumors. CI: Confidence Interval
Spindler KG & Jakobsen A (2023) Circulating tumor DNA: Response Evaluation Criteria in Solid Tumors - can we RECIST? Focus on colorectal cancer. Ther Adv Med Oncol 15, 17588359231171580, doi: 10.1177/17588359231171580.

## Sheet: Supp4
Supplementary Table S4. Classification of changes in biomarker fraction from baseline to after the first treatment cycle detected in metastatic colorectal cancer patients' plasma samples. When discordant changes were identified among the five markers, samples were classified according to the marker pointing towards a worst-case scenario for the patient, in the following order: Increase, SV (stabl…
Classification	Change description
Increase	A significant increase in the ctDNA fraction, with the upper limit of the 95% CI from the baseline sample not overlapping the lower limit of the 95% CI of the second sample.
SV	Stable values of the ctDNA fraction from baseline to the second sample, with no change or overlapping 95% CI.
<75% decrease	A significant decrease of less than 75% of the baseline ctDNA fraction, with the lower limit of the 95% CI from the baseline sample not overlapping the upper limit of the 95% CI of the second sample.
>75% decrease	A significant decrease of more than 75% of the baseline ctDNA fraction, with the lower limit of the 95% CI from the baseline sample not overlapping the upper limit of the 95% CI of the second sample.

## Sheet: Supp5
Supplementary Table S5. Sensitivity, specificity, positive predictive value (PPV), negative predictive value (NPV), and accuracy of each marker and the combined methylation-specific droplet digital PCR (MS-ddPCR) multiplex assay.
	NPY	FRMD4B	GDAP1L1	CELF2	CLIP4	MS-ddPCR multiplex
	Localized colorectal cancer
Sensitivity	66.1017	42.3729	62.7119	49.1525	45.7627	64.4068
Specificity	73.3333	98.3333	78.3333	93.3333	96.6667	96.6667
PPV	70.9091	96.1538	74	87.8788	93.1034	95
NPV	68.75	63.4409	68.1159	65.1163	64.4444	73.4177
Accuracy	69.7479	70.5882	70.5882	71.4286	71.4286	80.6723
	Metastatic colorectal cancer
Sensitivity	89.2308	83.0769	90.7692	84.6154	89.2308	89.2308
Specificity	73.3333	98.3333	78.3333	93.3333	96.6667	96.6667
PPV	78.3784	98.1818	81.9444	93.2203	96.6667	96.6667
NPV	86.2745	84.2857	88.6792	84.8485	89.2308	89.2308
Accuracy	81.6	90.4	84.8	88.8	92.8	92.8

## Sheet: Supp6
Supplementary Table S6. Description of markers detected above the limit of blank (+) and samples classified as ctDNA positive (+) for every patient with metastatic colorectal cancer.
ID	Baseline					Sample classification	After 1st treatment cycle					Sample classification
	NPY	GDAP1L1	FRMD4B	CELF2	CLIP4		NPY	GDAP1L1	FRMD4B	CELF2	CLIP4
PT01	+	+	+	+	+	+	-	-	-	-	-	-
PT02	+	+	+	+	+	+	+	-	+	+	+	+
PT03	+	+	+	+	+	+	+	+	+	+	+	+
PT04	+	+	+	+	+	+	+	+	+	+	+	+
PT05	+	+	+	+	+	+	+	+	+	+	+	+
PT06	+	+	+	+	+	+	+	+	+	+	+	+
PT07	+	+	+	+	+	+	-	-	-	-	-	-
PT08	+	+	+	+	+	+	+	+	+	+	+	+
PT09	+	+	+	+	+	+	+	+	+	+	+	+
PT10	+	+	+	+	+	+	+	-	+	+	-	+
PT11	+	+	+	+	+	+	-	-	+	-	+	+
PT12	+	+	+	+	+	+	+	+	+	+	+	+
PT13	+	+	+	+	+	+	+	+	+	+	+	+
PT14	+	+	+	+	+	+	-	+	-	+	+	+
PT15	+	+	+	+	+	+	+	+	+	+	+	+
PT16	+	+	+	+	+	+	+	+	+	-	+	+
PT17	+	+	+	+	+	+	+	+	-	+	-	+
PT18	+	+	+	+	+	+	+	+	+	+	+	+
PT19	+	+	+	+	+	+	+	+	+	+	+	+
PT20	+	+	+	+	+	+	+	+	+	+	+	+
PT21	+	+	+	+	+	+	+	+	+	+	+	+
PT22	+	-	-	+	-	+	+	+	-	-	-	-
PT23	+	+	+	+	+	+	-	-	-	-	+	-
PT24	+	+	+	+	+	+	+	+	+	+	+	+
PT25	+	+	+	+	+	+	+	+	+	+	+	+
PT26	+	+	+	+	+	+	+	+	+	+	+	+
PT27	+	+	+	+	+	+	+	+	+	+	+	+
PT28	+	+	+	+	+	+	+	+	+	+	+	+
PT29	+	+	+	+	+	+	+	+	+	+	+	+
PT30	+	+	+	+	+	+	+	+	+	+	+	+
PT31	+	+	+	+	+	+	+	+	+	+	+	+
PT32	+	+	+	+	+	+	+	+	+	-	+	+
PT33	+	+	+	+	+	+	-	-	-	-	-	-
PT34	+	+	+	+	+	+	+	+	+	+	+	+
PT35	-	+	-	-	-	-	-	-	-	-	-	-
PT36	+	+	+	+	+	+	+	+	+	+	+	+
PT37	+	+	+	+	+	+	+	+	-	+	+	+
PT38	+	+	-	+	+	+	+	+	-	+	+	+
PT39	-	-	-	-	-	-	-	+	-	-	-	-
PT40	+	+	+	+	+	+	+	+	-	-	-	-
PT41	+	+	+	+	+	+	+	+	+	+	+	+
PT42	+	+	+	+	+	+	+	+	+	+	+	+
PT43	+	+	+	+	+	+	+	+	+	+	+	+
PT44	+	+	+	+	+	+	-	+	-	-	+	+
PT45	+	+	+	-	+	+	-	-	+	-	-	-
PT46	+	-	-	+	+	+	-	-	-	-	-	-
PT47	+	+	+	+	+	+	+	+	-	+	+	+
PT48	+	+	-	+	+	+	+	+	-	+	+	+
PT49	+	+	+	+	+	+	+	+	+	+	+	+
PT50	+	+	+	+	+	+	+	+	+	+	+	+
PT51	+	+	+	+	+	+	+	+	+	+	+	+
PT52	+	+	+	+	+	+	+	+	+	+	+	+
PT53	+	+	+	+	+	+	+	+	+	+	+	+
PT54	+	+	+	-	+	+	+	+	-	-	+	+
PT55	-	-	-	-	-	-	-	-	-	-	-	-
PT56	+	+	+	+	+	+	+	+	+	+	+	+
PT57	+	+	+	+	+	+	+	+	+	+	+	+
PT58	-	+	-	-	-	-	-	-	-	-	-	-
PT59	-	+	-	-	-	-	-	-	-	-	-	-
PT60	-	-	+	-	-	-	-	-	-	-	-	-
PT61	-	-	-	-	+	-	-	-	-	-	-	-
PT62	+	+	+	+	+	+	-	-	-	-	-	-
PT63	+	+	+	+	+	+	+	+	+	-	+	+
PT64	+	+	-	-	+	+	-	+	-	-	-	-
PT65	+	+	+	+	+	+	+	+	+	+	+	+
